# Supplementary material for: Assessing Protein Content and Dimer Formation in the Bevacizumab Reference Product and Biosimilar Versions Marketed in Spain
Source: Pharmaceutics. 2024 Nov 26;16(12):1520. doi: 10.3390/pharmaceutics16121520 (PMC11728500; doi:10.3390/pharmaceutics16121520)
Supplement: Supplementary file 1 [file pharmaceutics-16-01520-s001.zip]

Archive with 2 entries (2 files):
- Data_file_pharmaceutics.xlsx
- SupplementaryMaterial_Cromatograms.pdf
