# Supplementary material for: Assessing Protein Content and Dimer Formation in the Bevacizumab Reference Product and Biosimilar Versions Marketed in Spain
Source: Pharmaceutics. 2024 Nov 26;16(12):1520. doi: 10.3390/pharmaceutics16121520 (PMC11728500; doi:10.3390/pharmaceutics16121520)
Supplement: Supplementary file 1 [file pharmaceutics-16-01520-s001.zip › Data_file_pharmaceutics.xlsx]

## Sheet: bevacizumab_reference
Ids	conc	column	batch	monomer	dimer	Ratio
1	25.09	1	1	98.45	1.55	1.57
2	24.81	1	1	98.36	1.64	1.67
3	24.6	1	1	98.27	1.73	1.76
4	24.76	1	1	98.52	1.48	1.5
5	25.05	1	1	98.46	1.54	1.56
6	24.62	1	1	98.71	1.29	1.31
7	24.73	1	1	98.56	1.44	1.46
8	25.11	1	1	98.68	1.32	1.34
9	25.24	1	2	98.13	1.87	1.91
10	25.1	1	2	98.54	1.46	1.48
11	24.89	1	2	98.45	1.55	1.57
12	24.77	1	2	98.58	1.42	1.44
13	24.84	1	2	98.31	1.69	1.72
14	25.19	1	2	98.48	1.52	1.54
15	25.16	1	2	98.27	1.73	1.76
16	25.14	1	3	98.53	1.47	1.49
17	24.96	1	3	98.54	1.46	1.48
18	25.31	1	3	98.41	1.59	1.62
19	25.16	1	3	98.58	1.42	1.44
20	25.23	2	3	98.29	1.71	1.74
21	25.25	2	3	98.65	1.35	1.37
22	25.23	2	3	98.71	1.29	1.31
23	24.92	2	3	98.49	1.51	1.53
24	24.84	2	3	98.57	1.43	1.45
25	24.67	2	4	98.37	1.63	1.66
26	24.72	2	4	98.47	1.53	1.55
27	24.68	2	5	98.23	1.77	1.8
28	24.52	2	5	98.54	1.46	1.48
29	24.64	2	5	98.42	1.58	1.61
30	24.51	2	5	98.39	1.61	1.64
31	24.57	2	5	98.46	1.54	1.56
32	24.51	2	5	98.21	1.79	1.82
33	24.76	2	5	98.54	1.46	1.48
34	24.69	2	5	98.51	1.49	1.51
35	25.02	2	6	98.47	1.53	1.55
36	24.87	2	6	98.39	1.61	1.64
37	24.92	2	6	98.45	1.55	1.57
38	25.1	2	6	98.68	1.32	1.34
39	25.17	2	6	98.2	1.8	1.83
40	24.81	3	7	98.51	1.49	1.51
41	24.72	3	7	98.49	1.51	1.53
42	24.69	3	7	98.57	1.43	1.45
43	24.74	3	7	98.52	1.48	1.5
44	24.76	3	8	98.65	1.35	1.37
45	24.7	3	8	98.38	1.62	1.65
46	24.78	3	8	98.76	1.24	1.25
47	24.63	3	9	98.42	1.58	1.91
48	24.67	3	9	98.38	1.62	1.75
49	24.72	3	9	98.32	1.68	1.71
50	24.71	3	10	98.53	1.47	1.49
51	24.74	3	10	98.41	1.59	1.61
52	24.67	3	10	98.68	1.32	1.24

## Sheet: Biosimilar Data
Ids	conc	column	batch	monomer	dimer	Ratio
1	24.67	3	#1	98.4	1.6067	1.63293
2	24.78	3	#1	98.72	1.27789	1.29443
3	24.59	3	#1	98.22	1.77963	1.81187
4	24.69	3	#1	98.62	1.38	1.39931
5	24.71	3	#1	98.8547	1.14534	1.15861
6	24.64	3	#1	98.76	1.24	1.25557
7	24.85	3	#2	99.2588	0.741159	0.746693
8	24.79	3	#2	98.9524	1.0476	1.05869
9	24.75	3	#2	98.9909	1.00909	1.01938
10	24.84	3	#2	99.3701	0.629899	0.633892
11	24.89	3	#2	99.3179	0.682079	0.686763
12	24.81	3	#2	99.26	0.74	0.745517
13	24.57	3	#3	97.87	2.13	2.17636
14	24.54	3	#3	98.1923	1.80765	1.84093
15	24.46	3	#3	97.8372	2.16277	2.21058
16	24.52	3	#3	98.0815	1.91855	1.95608
17	24.51	3	#3	97.64	2.36	2.41704
18	24.47	3	#3	97.88	2.12	2.16592
